# Supplementary material for: Activation of the RIG-I/MAVS Signaling Pathway during Human Adenovirus Type 3 Infection Impairs the Pro-Inflammatory Response Induced by Secondary Infection with Staphylococcus aureus
Source: Int J Mol Sci. 2024 Apr 10;25(8):4178. doi: 10.3390/ijms25084178 (PMC11049948; doi:10.3390/ijms25084178)
Supplement: Supplementary file 1 [file ijms-25-04178-s001.zip]

Archive with 1 entries (1 files):
- ijms-2818772-supplementary.pdf
